# Supplementary material for: Stimulus selection enhances value-modulated somatosensory processing in the superior colliculus
Source: PLoS Biol. 2025 Mar 31;23(3):e3003057. doi: 10.1371/journal.pbio.3003057 (PMC12135940; doi:10.1371/journal.pbio.3003057)
Supplement: S1 Data — The name of each sheet in the Excel file corresponds to a figure panel in the manuscript. (XLSX) [file pbio.3003057.s006.xlsx]

## Sheet: 1D
D-Prime of 11 mice and 15 recording sessions. Includes both SC and S1 recordings
4.31707
1.61545
1.79967
4.29685
2.94552
2.21111
3.74711
3.39165
2.64639
2.50286
2.14636
2.30081
1.72269
2.64758
1.70129

## Sheet: 1E
D-Prime
Whiskers Intact	Whiskers Trimmed
2.66	0.26
2.39	0.31
2.48	0.31
3.64	0.06
3.44	-0.365087
3.74711	0
4.29685	0
2.21111	0

## Sheet: 2C
SC	S1
0.294953	0.08587
0.348516	0.238514
0.945582	0.070771
0.0121025	0.221697
0.0874145	0.188435
0.451821	0.0130984
0.230759	0.297434
0.0153133	0.136288
0.216094	0.0239605
0.386378	0.00377613
1.67944	0.0421335
0.636592	0.409382
0.294828	0.0779141
0.3655	0.150789
0.249137	0.600636
0.13576	0.0324515
0.0307721	0.037606
0.0790747	0.130364
0.493742	0.196347
0.137084	0.0450134
0.761678	0.104266
0.619691	0.238729
1.4716	0.230098
0.508325	0.230231
0.319467	0.0353202
0.298151	0.0477436
1.03623	1.02563
0.364113	0.0475013
0.0663123	0.143444
0.239114	0.273204
0.114969	0.0566786
0.302333	0.099422
0.00272599	0.440211
0.287844	0.0515295
0.193957	0.0830802
0.381347	0.0289409
0.145873	0.21981
0.416354	0.133001
0.58213	0.0193233
0.257751	0.11041
0.413429	0.0648081
0.339605	0.142625
0.273656	0.0310011
0.119405	0.0655928
0.0174578	0.563314
0.241118	0.135858
0.13939	0.106231
0.256279	0.0377687
0.280985	0.0670975
0.0495536	0.102066
0.456456	0.0292559
0.298024	0.0529062
0.181014	0.261483
0.0346083	0.0355665
0.0294035	0.0565365
0.00822316	0.0454642
0.124108	0.0681485
0.00129187	0.0187047
0.0919051	0.322742
1.08377	0.0104011
0.120349	0.0557736
0.0125146	0.0487806
0.0169391	0.119987
0.699241	0.154507
0.0877949	0.316359
0.374456	0.137764
0.151802	0.0441544
0.0248288	0.0237494
0.0257465	0.239098
0.201949	0.104524
0.663721	0.00603066
0.427507	0.339488
0.356684	0.255059
0.39411	0.115025
0.0183504	0.311911
0.0817994	0.146963
0.0399883	0.254768
0.022339	0.310334
0.528969	0.0279684
0.0732261	0.0477693
0.739874	0.359138
0.102733	0.244897
0.308491	0.0898352
0.0840814	0.0884535
0.027182	0.101178
0.248338	0.358744
0.0277667	0.336479
0.0138378	0.0649743
0.0990906	0.216401
0.273378	0.0831727
0.0964013	0.0890776
1.57242	0.166412
0.0645569	0.455174
0.177168	0.716507
0.0637708	0.235304
0.460222	0.168542
0.0707203	0.536391
0.442506	0.352643
0.14026	0.48306
0.154769	0.185646
0.0498865	0.116662
0.365118	0.516991
0.0740793	0.501587
0.0879662	0.501778
0.171442	0.445013
0.221635	0.404818
0.0061464	0.375688
0.308103	0.00171211
0.347121	0.219463
0.285207	0.190703
0.407415	0.457833
0.334055	0.384947
0.138655	0.271977
0.387407	0.28608
0.145784	0.407653
0.0313534	0.304291
0.0884422	0.414572
0.240408	0.304322
0.12265	0.380355
0.729889	0.123541
0.171465	0.128583
0.246001	0.118668
0.775105	0.220282
0.0871239	0.483262
0.351214	0.609076
0.181148	0.48423
1.34648	0.478399
0.403934	0.49107
0.194158	0.548407
0.38523	0.0315046
0.212782	0.402934
0.471581	0.287208
0.106375	0.181235
0.089199	0.401203
0.520999	0.312342
0.0531332	0.452285
0.190036	0.463211
0.234864	0.367971
0.0620777	0.204628
0.321804	0.28513
0.513528	0.0667065
0.19312	0.205569
0.236945	0.173083
0.112457	0.163339
0.258182	0.136705
0.130238	0.171612
0.191603	0.142651
0.213149	0.239608
0.0717296	0.121617
0.397609	0.136719
0.453599	0.0581244
0.302858	0.0359418
0.249467	0.127485
0.482866	0.0321841
0.859156	0.148631
0.30937	0.0526564
0.331033	0.116773
0.277324	0.161734
0.333931	0.0942031
0.125441	0.285412
0.0445238	9.40203e-05
0.326032	0.118856
0.338504	0.0104314
0.757307	0.209607
0.106376	0.206824
0.230686	0.115013
0.0718063	0.114554
0.121936	0.079755
0.7822	0.290889
0.255117	0.0477544
0.158448	0.285017
0.266181	0.253003
0.496145	0.106961
0.396897	0.198345
0.381846	0.0168477
0.188656	0.0355729
0.0523685	0.000717482
0.410714	0.0510966
0.226757	0.0908313
0.190708	0.61072
0.34142	0.0855514
0.529756	0.096928
0.885187	0.0362946
0.0852143	0.0363117
0.98711	0.0546049
0.0460098	0.262102
0.0414849	0.0230803
0.199693	0.154484
0.0600747	0.0515237
0.109445	0.369209
0.104628	0.0251824
0.157158	0.349311
0.14732	0.0587534
0.183939	0.0315782
0.150957	0.0899077
0.182869	0.0160874
0.0553151	0.00134636
0.119444	0.0555615
0.216236	0.176184
0.158113	0.149953
0.0465161	0.0814343
0.186734	0.40397
0.263435	0.258506
0.516984	0.420827
0.696272	0.0709175
0.182663	0.142847
0.498971	0.142241
0.609091	0.0107569
0.121348	0.124978
0.549258	0.0760881
0.0576964	0.0414186
0.0916564	0.172684
0.136323	0.19253
0.965578	0.0692828
0.257735	0.645351
0.171127	0.144839
0.392887	0.00107879
0.0932395	0.156196
0.13315	0.189544
0.0580293	0.560523
1.04809	0.021965
0.80887	0.140961
0.739518	0.200348
0.0718233	0.125136
0.709941	0.11645
0.646469	0.0792753
0.141855	0.139522
0.28831	0.185489
0.189701	0.104345
0.0638156	0.113003
0.256293	0.099583
0.46488	0.747711
0.293862	0.0361176
0.899306	0.0177043
0.511206	0.0150649
0.044449	0.0559803
0.059606	0.256953
0.153969	0.0443179
0.0946972	0.249674
0.521111	0.0364573
0.669901	0.016886
0.372777	0.0754362
0.94574	0.0350695
0.991619	0.0650727
0.115728	0.0372155
0.133557	0.496128
0.294243	0.0148807
0.104362	0.100472
0.051377	0.221329
0.190193	0.202599
0.0916891	0.00943232
0.351357	0.106206
1.05565	0.174288
0.462709	0.419243
0.649287	0.101881
0.0724573	0.0526049
0.40012	0.0332685
0.662992	0.0819213
1.14386	0.0194779
0.287058	0.0316662
0.221312	0.0369945
0.262337	0.0172067
0.61732	0.00229247
0.838742
0.636639
0.149592
0.22115
0.0679983
0.219672
0.4617
0.166039
0.192124
0.414045
0.367
0.0315206
0.019463
0.178221
0.190892
1.79689
0.425274
0.478416
0.477678
0.359702
0.239091
0.215399
0.172526
0.000705553
0.098452
0.0510068
0.00919459
0.268295
1.37861
0.862772
0.206421
0.735156
0.041706
0.0151077
0.140749
0.266441
0.526534
0.216866
0.12048
0.000227184
0.248588
1.68035
0.0311881
0.809699
0.193919
0.177297
0.444526
0.541284
0.00425713
0.0529861
0.0653358
0.118497
0.908786
0.16952
0.0341833
0.134539
0.174532
0.411939
0.469859
0.0411572
0.406568
0.519645
0.65564
0.783754
1.26674
0.159092
1.21952
0.563476
0.960085
0.465568
0.0677896
0.199019
0.202693
0.263513
0.0919292
0.397995
0.00674552
0.101324
0.715456
0.404066
0.157672
1.43274
1.17846
0.138324
0.250621
0.150828
0.136112
0.224883
0.692377
0.826169
1.00894
0.841062
1.08553
0.229544
0.130414
0.0745195
0.100905
0.999318
0.443495
0.611195
0.160748
0.102597
0.162327
0.223613
0.428405
0.302584
0.121326
0.103759
0.0161154
0.025059
0.032312
0.199311
0.368592
0.133369
0.179903
0.190536
0.0748279
0.83432
0.352232
0.979805
0.591311
0.20102
0.105224

## Sheet: 2E
SC	S1
-0.0969791	-0.0760412
-0.0236317	-0.0952649
-0.00218689	-0.0733758
-0.03592	-0.111185
-0.0517857	-0.235123
-0.446949	-0.160015
-0.290993	-0.404337
-0.0384512	-0.0352176
-0.0641679	-0.0116968
-0.202941	-0.119851
-0.749574	-0.588263
-0.206193	-0.264765
-0.178671	-0.360303
-0.12374	-0.118332
-0.649372	-0.00729538
-0.00838382	-0.0583657
-0.0195394	-0.256908
-0.276265	-0.029066
-0.0801477	-0.142064
-0.35666	-0.0295687
-0.0157272	-0.219753
-0.0633075	-0.301375
-0.212992	-0.0780625
-0.175891	-0.0843416
-0.127453	-0.00584701
-0.00975861	-0.00191998
-0.00929055	-0.0909877
-0.147315	-0.0169782
-0.0660125	-0.076115
-0.0969659	-0.107116
-0.0602697	-0.0873959
-0.0546716	-0.122103
-0.527984	-0.192759
-0.0535718	-0.0843675
-0.493738	-0.0921427
-0.276778	-0.106218
-0.250099	-0.0358857
-0.204205	-0.167388
-0.723488	-0.225321
-0.00254864	-0.0165821
-0.532735	-0.031073
-0.428651	-0.0231769
-0.0163329	-0.0173026
-0.0764511	-0.0661199
-0.0855874	-0.381363
-0.303699	-0.0315341
-0.2131	-0.0604016
-0.161903	-0.166248
-0.0292005	-0.213747
-0.425345	-0.22526
-0.433987	-0.20402
-0.00176987	-0.0863727
-0.0222391	-0.160955
-0.0405974	-0.21453
-0.269404	-0.114816
-0.0632307	-0.342439
-0.297021	-0.0713994
-0.0833967	-0.337396
-0.198044	-0.0211957
-0.417944	-0.14218
-0.294275	-0.304967
-0.00364967	-0.380769
-0.307104	-0.30896
-0.0326392	-0.136946
-0.270618	-0.441852
-0.591249	-0.185181
-0.0897343	-0.13556
-0.0426486	-0.163661
-0.0935625	-0.131644
-0.00358493	-0.187621
-0.12068	-0.00578114
-0.218949	-0.0972646
-0.00851292	-0.108615
-0.119269	-0.0383494
-0.126496	-0.0413697
-0.0963763	-0.00965555
-0.0864928	-0.0687817
-0.0351551	-0.217803
-0.0145103	-0.181818
-0.705098	-0.235877
-0.0392647	-0.0280002
-0.663411	-0.128052
-0.000286658	-0.100566
-0.0248861	-0.495742
-0.0491751	-0.124116
-0.0865641	-0.027298
-0.0588205	-0.0721171
-0.0587043	-0.283667
-0.125902	-0.200383
-0.036545	-0.00431481
-0.0176853	-0.0505618
-0.0282034	-0.102562
-0.373143	-0.115444
-0.11412	-0.32578
-0.308044	-0.222896
-0.36861	-0.428453
-0.0580261	-0.122703
-0.153446	-0.273654
-0.0403455	-0.13494
-0.0717356	-0.0792244
-0.150866	-0.110477
-0.301636	-0.186887
-0.136446	-0.160532
-0.00912683	-0.293123
-0.0873675	-0.0755176
-0.0105207	-0.117142
-0.0880129	-0.199264
-0.0962231	-0.185291
-0.224861	-0.435711
-0.301028	-0.282589
-0.024708	-0.0739258
-0.0705431	-0.32322
-0.0667579	-0.277676
-0.589809	-0.383726
-0.651896	-0.181473
-0.138285	-0.287328
-0.378252	-0.344688
-0.410261	-0.33348
-0.189121	-0.175885
-0.128143	-0.243781
-0.0590052	-0.116411
-0.155746	-0.0631656
-0.360916	-0.447581
-0.0163043	-0.193402
-0.185549	-0.11185
-1.21511	-0.0874702
-0.322033	-0.479329
-0.266863	-0.030301
-0.00116651	-0.00189541
-0.358353	-0.0168642
-0.216215	-0.0581064
-0.410249	-0.17166
-0.0418495	-0.236587
-0.181107	-0.238608
-0.045135	-0.21945
-0.00541505	-0.131627
-0.12983	-0.230702
-0.0588001	-0.144808
-0.135824	-0.0836615
-0.0432535	-0.18597
-0.0407981	-0.207359
-0.0297537	-0.113724
-0.00679399	-0.110618
-0.119509	-0.0182602
-0.00803082	-0.116796
-0.0238929	-0.143187
-0.0471445	-0.256598
-0.137157	-0.0769331
-0.0752055	-0.207559
-0.147642	-0.242335
-0.0212811	-0.685941
-0.0337999	-0.122162
-0.0289597	-0.0429724
-0.166274	-0.189935
-0.197438	-0.189546
-0.14857	-0.00652088
-0.0789441	-0.380273
-0.126548	-0.249447
-0.312521	-0.366385
-0.231436	-0.108987
-0.146559	-0.0553796
-0.823971	-7.42949e-06
-0.0216571	-0.0517682
	-0.194336
	-0.345104
	-0.441576
	-1.06174
	-0.16055
	-0.86494
	-0.0988947
	-0.124478
	-0.0656986
	-0.699044
	-0.233535
	-0.000964566
	-0.565576
	-0.193288
	-0.00517173
	-0.252423
	-0.108027
	-0.205149
	-0.292647
	-0.402385
	-0.566022
	-0.411411
	-0.288013
	-0.0952234
	-0.048393
	-0.0222062
	-0.361707
	-0.12325
	-0.0655892
	-0.263937
	-0.100745
	-0.277822
	-0.11443
	-0.34856
	-0.430794
	-0.387163
	-0.133903
	-0.117789
	-0.463047
	-0.517402
	-0.336991
	-0.250852
	-0.0890696
	-0.000542727
	-0.168595
	-0.0416088
	-0.215098
	-0.217116
	-0.474904
	-0.0362374
	-0.105917
	-0.330107
	-0.434439
	-0.0362743
	-0.164429
	-0.0502936
	-0.479425
	-0.462148
	-0.406581
	-0.195045
	-0.102221
	-0.233846
	-0.135532
	-0.656438
	-0.407273
	-0.236038
	-0.296994
	-0.151004
	-0.126192
	-0.221516
	-0.167524
	-0.089808
	-0.173213
	-0.387231
	-0.370704
	-0.0242401
	-0.0595529
	-0.0914137
	-0.0127007
	-0.350253
	-0.256227
	-0.246867
	-0.202322
	-0.205773
	-0.188761
	-0.211851
	-0.363968
	-0.0394698
	-0.0547746
	-0.23783
	-0.391951
	-0.291074
	-0.0763153
	-0.22841
	-0.128933
	-0.346347
	-0.208528
	-0.264383
	-0.413345
	-0.181703
	-0.0566285
	-0.143951
	-0.115256
	-0.116174
	-0.114013
	-0.117418
	-0.18353
	-0.0577106
	-0.326167
	-0.0939941
	-0.0956668
	-0.186449
	-0.0907453
	-0.101556
	-0.000286714
	-0.00848203
	-0.208397
	-0.340421
	-0.249905
	-0.325059
	-0.241523
	-0.616722
	-0.242801
	-0.406127
	-0.00329668
	-0.391544
	-0.523851
	-0.32003
	-0.308443
	-0.0624074
	-0.219776
	-0.352921
	-0.266915
	-0.0668731
	-0.190197
	-0.285072
	-0.130161
	-0.130585
	-0.00900016
	-0.152723
	-0.192331
	-0.195031
	-0.148795
	-0.234904
	-0.215115
	-0.237902
	-0.176592
	-0.180934
	-0.0191224
	-0.315686
	-0.240148
	-0.201346
	-0.160721
	-0.0517326
	-0.22855
	-0.010167
	-0.152592
	-0.281588
	-0.159267
	-0.0109495
	-0.0883101
	-0.0367591
	-0.13337
	-0.0359776
	-0.180937
	-0.0797866
	-0.185565
	-0.159421
	-0.252803
	-0.0723767
	-0.118478
	-0.0183893
	-0.0509294
	-0.110275
	-0.0193333
	-0.128415
	-0.0426245
	-0.152555
	-0.276357
	-0.0515952
	-0.0260164
	-0.000350208
	-0.0900808
	-0.165175
	-0.16488
	-0.0772863
	-0.13929
	-0.249914
	-0.0489773
	-0.0149845
	-0.101997
	-0.0399399
	-0.0979995
	-0.0217901
	-0.266304
	-0.0600848
	-0.128557
	-0.137856
	-0.136894

## Sheet: 3D
SC	S1
0.297615	0.0891851
0.0303482	0.0765759
0.169685	0.0611249
0.156608	0.00247957
0.34854	0.0190719
0.195354	0.00739582
0.0624851	0.0827283
0.0522776	0.100024
0.00426724	0.054055
0.0432367	0.0929054
0.0414738	0.0227368
0.00182815	0.0649158
0.0137482	0.183425
0.0920274	0.12799
0.0851868	0.0281091
0.0472469	0.220477
0.111638	0.0488849
0.0457219	0.168653
0.0503026	0.0307116
0.0159368	0.356056
0.0605954	0.16989
0.0764555	0.0331029
0.719865	0.059564
0.280354	0.387825
0.111383	0.0569429
0.386398	0.0421193
0.551604	0.0171725
0.0910742	0.00552016
0.131208	0.0383629
0.470787	0.000544976
0.0226236	0.0769037
0.313658	0.0619268
0.0450223	0.0905182
0.141458	0.0319403
0.0900955	0.311455
0.323489	0.235733
0.0998544	0.20112
0.0820109	0.603628
0.0141031	0.235989
0.0234869	0.249958
0.145056	0.350312
0.189774	0.0640689
0.64391	0.496421
0.336776	0.86059
0.112215	0.223734
0.329346	0.348007
0.175042	0.0291693
0.191205	0.468556
0.331859	0.43336
0.269011	0.135306
0.0968167	0.287578
0.121301	0.811434
0.146312	0.0458904
0.190918	0.47254
0.166805	0.155457
0.0395379	0.0704154
0.0813881	0.271431
0.00197405	0.292118
0.0613155	0.0489029
0.141734	0.178116
0.35145	0.277103
0.222285	0.290152
0.0386015	0.299451
0.209165	0.103563
0.179783	0.346366
0.0138387	0.339732
0.0984626	0.145262
0.138101	0.154151
0.104342	0.130786
0.0577957	0.155173
0.0902033	0.026052
0.0830606	0.384523
0.046371	0.2539
0.0320289	0.18507
0.0123891	0.208275
0.0254988	0.340125
0.024361	0.439884
0.0114948	0.213889
0.0164328	0.0518807
0.0637019	0.0701396
0.0392122	0.447125
0.12556	0.176012
0.0384188	0.199624
0.00978128	0.285954
0.0622854	0.0188263
0.385648	0.158189
0.0184285	0.0838768
0.0066454	0.408026
0.0942019	0.173755
0.00181186	0.046555
0.167113	0.00238058
0.138337	0.0105224
0.178073	0.168008
0.113408	0.138237
0.682572	0.139267
0.0484002	0.165625
0.278294	0.26612
0.0559295	0.143479
0.131526	0.178533
0.0702095	0.119192
0.00741317	0.396718
0.277891	0.0685959
0.0697136	0.00136294
0.298542	0.0662781
0.151133	0.0819275
0.0961601	0.134733
0.0639676	0.227334
0.00999195	0.260026
0.0980607	0.154794
0.315508	0.239579
0.210192	0.263351
0.0626821	0.111412
0.116043	0.269659
0.196712	0.0627827
0.480746	0.0413385
0.444135	0.429174
0.367181	0.0429742
0.409711	0.0351908
0.888854	0.0840465
0.615353	0.107757
0.192991	0.0898991
0.0141943	0.448204
0.413041	0.154901
0.0617594	0.635525
0.144766	0.0902356
0.478552	0.242786
0.432401	0.265476
0.00788676	0.356982
0.063315	0.373653
0.169061	0.34781
0.0345318	0.393187
0.0551331	0.278565
0.0297686	0.0398049
0.0524193	0.00733474
0.00984965	0.0750555
0.198677	0.215478
0.546953	0.0291005
0.165066	0.108056
0.246885	0.0187755
0.0199397	0.00813397
0.0428846	0.0665157
0.809565	0.140208
0.168159	0.0448264
0.0294828	0.00757371
0.0323079	0.2503
0.146801	0.637499
0.029084	0.100664
0.244483	0.126288
0.368214	0.093244
0.356216	0.12562
0.765113	0.265202
0.0608099	0.13305
0.194223	0.13972
0.353168	0.0316419
0.0650995	0.118896
0.136314	0.1323
0.385853	0.686684
0.470663	0.326493
0.338545	0.214947
0.0233047	0.0540006
0.0953282	0.480213
0.128122	0.245716
0.215402	0.13963
0.162988	0.242947
0.013443	0.331838
0.0145234	0.0626595
0.125253	0.286419
0.00858239	0.000193767
0.683989	0.374506
0.0944613	0.532101
0.150243	0.243488
0.0422817	0.228678
	0.393769
	0.0304653
	0.276065
	0.182614
	0.141865
	0.306644
	0.154408
	0.238971
	0.0357975
	0.0476889
	0.326205
	0.103235
	0.155012
	0.183389
	0.206302
	0.0429933
	0.0311238
	0.0242013
	0.115208
	0.0286099
	0.0849282
	0.141913
	0.111992
	0.353544
	0.248229
	0.112648
	0.125838
	0.0192575
	0.0118504
	0.0289523
	0.0153808
	0.481418
	0.167787
	0.0577876
	0.129875
	0.158679
	0.17326
	0.0387546

## Sheet: 3F
SC	S1
-0.185628	-0.152838
-0.10461	-0.101394
-0.12978	-0.0308445
-0.356311	-0.219395
-0.182262	-0.00997224
-0.115501	-0.213789
-0.367215	-0.0776479
-0.119889	-0.218841
-0.0756628	-0.125632
-0.134136	-0.170115
-0.0535348	-0.135355
-0.00527998	-0.0260552
-0.122825	-0.0362629
-0.230511	-0.0473062
-0.303617	-0.087756
-0.0625947	-0.0393007
-0.253509	-0.214161
-0.123718	-0.0335669
-0.208901	-0.066302
-0.328897	-0.157977
-0.0409228	-0.102571
-0.0337434	-0.0741028
-0.123407	-0.0120139
-0.0682196	-0.00141657
-0.149563	-0.034694
-0.132149	-0.0127278
-0.108364	-0.0765021
-0.651451	-0.0880185
-0.575214	-0.00547387
-0.220914	-0.0393423
-0.139688	-0.0821273
-0.092029	-0.136735
-0.0356603	-0.069127
-0.268782	-0.0190515
-0.161929	-0.0590994
-0.742836	-0.201713
-0.0460622	-0.116649
-0.0990304	-0.254127
-0.197672	-0.23189
-0.217964	-0.0194155
-0.157479	-0.0246027
-0.102704	-0.145591
-0.0498315	-0.185475
-0.084688	-0.184669
-0.388068	-0.156451
-0.122001	-0.181616
-0.063704	-0.237559
-0.254339	-0.202483
-0.142026	-0.114205
-0.0583311	-0.118342
-0.173245	-0.142793
-0.0377763	-0.127827
-0.0589443	-0.0273504
-0.0294293	-0.219841
-0.0326175	-0.0591848
-0.0536714	-0.0560659
-0.0287927	-0.0295746
-0.386414	-0.0674672
-0.181562	-0.0258803
-0.30718	-0.00350757
-0.118817	-0.194323
-0.0939944	-0.0139526
-0.331841	-0.0737332
-0.216033	-0.213633
-0.0377071	-0.164029
-0.170263	-0.169581
-0.105367	-0.342906
-0.0909889	-0.0403804
-0.374787	-0.325701
-0.123592	-0.113526
-0.206765	-0.434492
-0.206665	-0.20717
-0.231333	-0.333884
-0.239849	-0.192388
-0.345546	-0.0296274
-0.222827	-0.0494957
-0.0720269	-0.130331
-0.325301	-0.395981
-0.250911	-0.397875
-0.14602	-0.131083
-0.26201	-0.397337
-0.223114	-0.145335
-0.0320931	-0.252837
-0.124824	-0.167793
-0.0115639	-0.325239
-0.176956	-0.316207
-0.043661	-0.252467
-0.332223	-0.507943
-0.11416	-0.312986
-0.278523	-0.361368
-0.00192144	-0.141868
-0.0588641	-0.296059
-0.0172167	-0.469463
-0.240072	-0.0318136
-0.932741	-0.40881
-0.575893	-0.205476
-0.134236	-0.316512
-0.120801	-0.351669
-0.241447	-0.49404
-0.362578	-0.131427
-0.190218	-0.371177
-0.124899	-0.458895
-0.118014	-0.186669
-0.0777912	-0.0965639
-0.162045	-0.130232
-0.037665	-0.199267
-0.733344	-0.296456
-0.347752	-0.184824
-0.055693	-0.0691143
-0.129368	-0.0461774
-0.445655	-0.470241
-0.176528	-0.372284
-0.528692	-0.346278
-0.227653	-0.637543
-0.487736	-0.374597
-0.495207	-0.203043
-0.211084	-0.320762
-0.290219	-0.0798894
-0.192838	-0.356048
-0.136591	-0.107406
-0.0478667	-0.0170336
-0.000597071	-0.259685
-0.0396956	-0.402812
-0.0388146	-0.323815
-0.0651227	-0.215741
-0.0251591	-0.23086
-0.305889	-0.166684
-0.0377632	-0.191727
-0.160204	-0.670358
-0.241541	-0.0590907
-0.106923	-0.0575
-0.100758	-0.062585
-0.039312	-0.00901668
-0.272473	-0.0634864
-0.373595	-0.220857
-0.0187945	-0.734908
-0.109117	-0.286207
-0.291464	-0.212477
-0.133195	-0.00965918
-1.40456	-0.0833157
-0.0579933	-0.322451
-0.12301	-0.465622
-0.0662055	-0.215361
-0.0289777	-0.0887454
-0.0698084	-0.0948148
-0.189891	-0.259253
-0.0353042	-0.240286
-0.121503	-0.334561
-0.0526729	-0.29728
-0.167069	-0.0326828
-0.163283	-0.198027
-0.0113892	-0.367538
-0.0650872	-0.141606
-0.0434981	-0.183212
-0.0930614	-0.234901
-0.0216323	-0.131941
-0.14014	-0.102687
-0.0401744	-0.276805
-0.0275074	-0.426166
-0.545181	-0.031887
	-0.367793
	-0.103752
	-0.229854
	-0.0973176
	-0.437169
	-0.517681
	-0.193133
	-0.254268
	-0.215062
	-0.253756
	-0.263137
	-0.0612537
	-0.123893
	-0.136947
	-0.528229
	-0.0787034
	-0.192735
	-0.454752
	-0.737905
	-0.504384
	-0.510623
	-0.542434
	-0.514654
	-0.560724
	-0.62004
	-0.320672
	-0.521776
	-0.304166
	-0.487314
	-0.469017
	-0.369608
	-0.395347
	-0.401919
	-0.347425
	-0.273966
	-0.181694
	-0.0657373
	-0.0663933
	-0.0586214
	-0.133937
	-0.0186681
	-0.0690974
	-0.170792
	-0.404557
	-0.0808118
	-0.111827
	-0.101881
	-0.588105
	-0.0614981
	-0.362187
	-0.345529
	-0.107552
	-0.0365723
	-0.0888799
	-0.0889783
	-0.212786
	-0.240036
	-0.197025
	-0.198605
	-0.170089
	-0.194645
	-0.176246
	-0.208592
	-0.18174
	-0.10437
	-0.369604
	-0.513122
	-0.414539
	-0.363213
	-0.079639
	-0.210336
	-0.135498
	-0.0894784
	-0.159047
	-0.221836
	-0.137071
	-0.104058
	-0.265847
	-0.0849148
	-0.114319
	-0.239727
	-0.341474
	-0.0848859
	-0.110763
	-0.0446327
	-0.237572
	-0.251757
	-0.179844
	-0.234533
	-0.104144
	-0.165308
	-0.0170431
	-0.128432
	-0.00558811
	-0.00608591
	-0.182113
	-0.323411
	-0.159422
	-0.268045
	-0.0551047
	-0.0406141
	-0.0956892
	-0.0725841
	-0.124177
	-0.205861
	-0.166882
	-0.245066
	-0.126675
	-0.047627
	-0.114475
	-0.225388
	-0.0214545
	-0.119987
	-0.211101
	-0.120616
	-0.258129
	-0.168076
	-0.0955296
	-0.177635
	-0.426869
	-0.0790722
	-0.102858
	-0.0174717
	-0.0255489
	-0.320612
	-0.234173
	-0.13853
	-0.00659664

## Sheet: 4I
SC	S1
0.04	-0.08
0	-0.01
-0.06	-0.11
0.04	-0.11
0.11	-0.06
-0.02	-0.06
0.11	-0.08
0.05	-0.06
0.08	-0.11
0.08	-0.12
0.05	-0.17
0.01	-0.14
0.04	-0.18
0.06	-0.09
-0.03	-0.08
0.08	-0.07
0.05	-0.12
0.07	-0.09
-0.01	-0.04
0.08	0.15
0.13	0.24
0.06	0.13
0.04	0.09
0.03	0.21
0.1	0.2
0.04	0.15
-0.06	0.12
0.03	0.07
-0.14	0.19
-0.14	0.3
-0.07	-0.04
-0.11	0.37
-0.08	0.16
-0.11	0.08
-0.12	0.37
-0.14	0.13
-0.11	0.19
-0.08	0.38
-0.13	-0.07
-0.15	0
-0.15	-0.06
-0.08	-0.08
-0.18	-0.05
-0.15	-0.05
-0.1	-0.05
-0.09	-0.03
-0.2	-0.1
-0.09	-0.07
-0.05	0.12
-0.09	-0.11
-0.08	0
-0.1	-0.08
-0.08	-0.05
-0.13	-0.05
-0.18	-0.01
-0.09	-0.05
-0.25	-0.03
-0.19	0.01
-0.08	0.05
-0.19	-0.05
-0.08	0
-0.22	0.01
-0.2	0.03
-0.14	-0.01
-0.09	-0.02
-0.08	0.01
-0.13	0.04
-0.21	0.04
-0.21	-0.17
-0.08	0.05
-0.2	0
-0.14	-0.03
-0.08	0.17
-0.16	0.05
-0.2	0.11
-0.09	0.03
-0.05	0
-0.08	0.02
-0.21	0.13
-0.22	-0.01
-0.22	-0.01
-0.17	0.01
-0.19	0
-0.1	0
-0.23	-0.09
-0.21	0.01
-0.23	0.01
-0.05	-0.09
-0.04	0.02
-0.05	-0.05
-0.05	-0.01
-0.07	0.01
-0.06	0.05
-0.06	-0.03
-0.05	-0.03
-0.06	-0.03
-0.08	0
-0.24	-0.09
-0.22	-0.03
-0.06	-0.04
-0.05	-0.02
-0.04	-0.02
-0.02	-0.03
-0.1	-0.07
0	-0.05
-0.07	0.11
-0.24	-0.12
-0.06	0.04
-0.24	-0.08
-0.21	-0.02
-0.25	0.13
-0.07	0.09
-0.09	-0.04
-0.09	-0.03
-0.07	-0.03
-0.06	-0.02
-0.05	-0.08
-0.06	-0.05
-0.06	-0.04
-0.08	0
-0.06	-0.02
-0.07	-0.02
-0.06	-0.1
-0.05	-0.02
-0.07	0.12
-0.08	-0.13
-0.18	0.2
-0.06	-0.08
-0.06	-0.01
-0.04	-0.02
-0.04	0.04
-0.09	-0.06
0.15	0.2
-0.08	-0.02
-0.06	0
-0.06	0.09
-0.07	-0.02
-0.05	-0.02
-0.1	0.01
-0.09	0.01
-0.09	-0.02
-0.08	-0.04
-0.07	0
-0.05	0.01
-0.05	-0.11
-0.05	0.01
-0.06	-0.03
-0.06	-0.03
-0.06	-0.01
-0.06	0
-0.05	-0.03
-0.05	-0.02
-0.07	0
-0.08	-0.01
-0.12	0.08
-0.05	0
-0.09	-0.04
-0.05	0.01
-0.03	0.01
-0.07	-0.01
0.1	-0.05
-0.09	0
-0.07	0.04
-0.08	-0.07
-0.08	0
-0.07	0.02
-0.07	0.03
-0.07	-0.04
-0.13	0.05
-0.12	0.1
-0.08	-0.02
-0.08	-0.06
-0.08	-0.01
-0.09	-0.11
-0.09	-0.13
-0.12	-0.05
-0.09	-0.19
-0.08	-0.06
-0.08	-0.22
-0.08	-0.21
-0.1	-0.21
-0.09	-0.14
-0.18	-0.21
-0.08	0.01
-0.07	-0.25
-0.07	-0.11
-0.2	-0.01
-0.09	-0.13
-0.05	-0.06
-0.08	-0.03
-0.09	-0.02
-0.09	0
-0.08	0.11
-0.13	-0.05
-0.1	-0.04
-0.09	0.01
-0.05	-0.01
-0.08	0
-0.02	-0.09
-0.03	0
-0.03	0.01
-0.03	-0.11
-0.02	0
-0.02	-0.1
-0.04	-0.01
-0.05	-0.02
-0.03	0
-0.03	-0.06
-0.05	-0.02
-0.07	-0.09
-0.11	-0.01
-0.02	-0.07
-0.05	-0.1
-0.03	-0.01
-0.03	-0.03
-0.06	-0.1
0.1	-0.1
-0.05	-0.12
-0.05	-0.12
-0.04	-0.13
-0.05	-0.08
-0.06	0.03
-0.07	-0.1
-0.08	-0.11
-0.24	-0.03
-0.24	-0.06
-0.24	-0.06
-0.08	-0.02
-0.07	-0.04
-0.24	-0.01
-0.09	0.08
-0.24	-0.05
-0.07	-0.04
-0.1	0
-0.24	0
-0.24	-0.02
-0.1	-0.09
-0.07	0
-0.23	0.09
-0.06	-0.03
-0.09	0
-0.24	-0.06
-0.04	0.1
-0.12	0.11
-0.05	0.13
-0.1	-0.06
-0.1	-0.04
-0.22	0
-0.06	0.06
-0.11	0.1
-0.08	0.02
-0.13	0
-0.02	0.03
-0.05	-0.01
-0.03	0
-0.01	-0.04
-0.03	0
0	0.06
-0.01	0.04
-0.01	0
-0.03	-0.03
-0.04	-0.01
-0.01	0
-0.01	0
-0.02	0.07
-0.02	0.19
-0.05	-0.05
-0.02	-0.01
-0.02	-0.11
-0.01	-0.09
0.02	-0.04
-0.05	-0.03
0.1	-0.05
-0.02	-0.03
-0.03	-0.09
-0.01	-0.07
-0.04	0.09
-0.05	-0.13
-0.02	0.01
-0.01	-0.06
0.07	0.13
0.04	0.11
-0.05	0.13
0.06	-0.07
0.1	-0.06
0	-0.08
0.07	-0.01
0	-0.09
0.07	-0.13
0.07	-0.04
0.07	-0.04
0.07	-0.09
0.06	-0.08
0.08	-0.12
0.01	-0.08
0.11	-0.13
0.08	-0.11
0	-0.19
0	-0.15
0.08	-0.1
0.17	-0.09
0.08	-0.12
0.07	-0.08
0.06	-0.05
0.09	-0.02
0.09	-0.02
0.06	0.11
0.07	-0.05
-0.08	-0.03
-0.06	-0.03
-0.04	-0.01
-0.07	-0.03
-0.05	-0.12
-0.06	0
-0.07	0.1
-0.08	-0.04
-0.05	0.17
-0.06	-0.09
-0.03	-0.01
-0.07	-0.03
-0.06	0.12
-0.06	-0.05
-0.05	-0.05
-0.05	-0.05
-0.08	-0.01
-0.01	-0.11
-0.01	-0.09
-0.07	-0.04
0.25	-0.03
-0.05	-0.05
-0.04	-0.03
0.05	-0.12
-0.07	-0.07
-0.02	-0.13
-0.03	-0.12
-0.04	-0.01
0.05	-0.09
0	-0.05
-0.04	-0.03
0.06	-0.12
0.08	-0.07
-0.02	-0.04
0.1	-0.05
-0.02	-0.01
0.04	-0.11
0.06	-0.08
0.06	-0.04
0.03	-0.03
0.05	-0.03
-0.04	-0.06
-0.01	-0.09
-0.01	-0.06
-0.05	0.1
0	-0.14
0	0
0.04	-0.12
0.17	-0.08
0.07	-0.06
0.06	0
0.03	-0.06
-0.03	-0.02
-0.04	-0.05
-0.04	-0.01
0.04	-0.09
-0.01	-0.15
0	-0.04
-0.01	-0.02
-0.02	-0.08
0.02	-0.08
-0.01	-0.09
0	-0.11
-0.01	-0.13
0.02	-0.23
-0.01	-0.08
0	-0.09
0	-0.13
-0.02	-0.03
-0.03	-0.07
-0.03	-0.05
0	-0.04
-0.04	-0.08
0	-0.02
0.01	-0.12
0	-0.09
0.12	-0.05
-0.01	-0.05
-0.03	-0.04
0	-0.06
-0.02	-0.11
0.02	-0.06
-0.03	0.09
-0.04	-0.13
-0.08	0.01
-0.11	-0.09
-0.07	-0.07
-0.04	-0.07
-0.04	0.13
-0.04	-0.09
-0.09	-0.05
-0.11	-0.09
-0.1	-0.02
-0.1	-0.12
-0.04	-0.11
-0.04	-0.05
-0.1	-0.04
-0.09	-0.1
-0.14	-0.07
-0.09	-0.11
-0.09	-0.13
-0.04	-0.12
-0.04	-0.14
-0.09	0
-0.03	-0.1
-0.04	-0.08
-0.1	-0.1
-0.1	-0.13
-0.07	-0.09
-0.06	-0.06
-0.09	-0.02
-0.09	0.02
-0.14	0.14
-0.11	-0.01
-0.08	-0.01
-0.1	0
-0.06	-0.02
-0.09	-0.02
-0.08	-0.05
-0.1	0
-0.07	0.02
-0.09	0.01
-0.07	0.19
-0.09	-0.02
-0.09	-0.02
-0.09	-0.02
-0.18	0.01
-0.08	-0.03
-0.09	0
-0.06	-0.04
-0.04	-0.01
-0.11	-0.09
-0.05	-0.09
-0.09	-0.03
-0.07	-0.03
-0.08	-0.03
-0.08	-0.03
-0.05	-0.1
-0.1	-0.06
-0.12	-0.02
-0.06	-0.08
-0.08	0.03
-0.06	-0.07
-0.05	-0.02
-0.06	-0.02
-0.06	-0.01
-0.06	-0.07
-0.1	-0.04
-0.04	-0.01
-0.07	0.06
-0.05	0.11
-0.05	-0.01
-0.06	-0.02
-0.21	0.04
-0.13	0
-0.07	-0.01
-0.06	-0.05
-0.05	0
-0.07	0.07
-0.07	-0.05
0.09	0.04
-0.06	-0.01
-0.12	-0.01
-0.05	0.15
-0.07	0.04
-0.08	0.1
-0.2	0.02
-0.09	-0.05
0	-0.02
0	-0.12
0.02	-0.09
0.04	-0.04
0.05	-0.04
0	-0.08
0.04	-0.06
0	-0.09
0.04	-0.09
0.01	0.1
0.04	-0.14
0.04	-0.02
0.02	-0.1
0.03	-0.08
0	-0.03
0.04	0
-0.04	-0.07
0	-0.05
0.07	-0.08
0.04	-0.02
0.21	0.11
0.03	-0.09
0.06	-0.06
0.01	-0.03
0.06	-0.01
0	-0.06
0.03	-0.12
0.08	-0.08
-0.2	0.1
-0.11	-0.12
-0.23	-0.02
-0.22	-0.1
-0.22	-0.05
-0.08	-0.08
-0.21	0.13
-0.2	-0.07
-0.04	-0.05
-0.1	-0.08
-0.17	-0.02
0.1	-0.12
-0.23	-0.09
-0.08	-0.04
-0.24	-0.03
-0.04	-0.08
-0.21	-0.05
-0.05	-0.12
-0.05	-0.08
-0.01	-0.13
-0.05	-0.12
-0.03	0.01
-0.05	-0.1
-0.06	-0.08
-0.05	-0.07
0.01	-0.04
0.01	-0.07
-0.05	-0.05
0.15	-0.09
0.18	-0.02
-0.05	-0.12
-0.07	-0.09
0	-0.05
-0.01	-0.07
-0.23	-0.01
-0.1	-0.1
-0.22	-0.12
-0.23	-0.09
-0.23	0.11
-0.24	-0.12
-0.22	-0.01
-0.22	-0.09
-0.04	-0.17
-0.09	-0.07
-0.17	-0.03
-0.08	-0.1
-0.08	0.19
-0.06	-0.04
-0.22	-0.01
-0.1	-0.09
-0.2	-0.05
-0.07	-0.03
-0.45	-0.03
0	-0.02
-0.07	-0.01
-0.02	-0.11
-0.06	-0.01
-0.05	0.1
-0.04	-0.08
0	0
0.01	-0.09
-0.02	-0.08
0.16	0.12
0.16	0.13
-0.04	-0.05
-0.07	-0.03
-0.01	0.01
-0.01	0.09
-0.09	0.12
-0.11	0
-0.06	0
-0.09	0.01
-0.07	0.01
-0.1	0
-0.1	-0.08
-0.1	0
-0.03	0.08
-0.05	-0.02
-0.09	0.18
0.11	0
0.11	0.1
-0.09	0.08
-0.22	0.11
-0.04	0.15
-0.18	0.18
-0.1	0.06
-0.11	0.03
-0.06	0.09
-0.1	-0.03
-0.07	0.06
-0.1	0.02
-0.1	0.03
-0.1	-0.03
-0.04	-0.04
-0.06	-0.16
-0.07	0.01
0.13	-0.03
0.15	0.06
-0.07	0.02
-0.22	0
-0.04	-0.03
-0.18	0.05
-0.09	0.01
0.39	0.02
-0.08	0.01
-0.09	0.07
-0.09	-0.21
-0.11	-0.21
-0.11	-0.04
-0.09	0.09
-0.04	0.03
-0.04	0.03
-0.08	0.18
-0.08	0.08
-0.11	0
-0.04	0.01
-0.23	0.17
-0.09	-0.15
-0.15	-0.2
-0.09	0.03
-0.09	-0.04
-0.05	0.05
-0.09	0.02
-0.05	0.07
-0.08	-0.04
-0.1	-0.02
-0.08	0.02
-0.02	0.01
-0.02	-0.03
-0.07	0.03
0.13	0
0.14	0.02
-0.07	-0.05
-0.1	0.05
-0.03	0.02
-0.03	0
-0.23	0.08
0.3	0.08
-0.23	0.02
-0.24	0.02
-0.23	0.08
-0.25	0.07
-0.24	-0.16
-0.23	0
-0.22	-0.03
-0.11	-0.02
-0.17	0.01
-0.05	0.05
-0.22	-0.02
-0.24	0.06
-0.25	0
-0.22	0.01
-0.21	-0.03
-0.09	0.05
-0.07	0.01
-0.05	0.02
-0.07	-0.03
-0.05	0.05
-0.05	0.02
-0.05	0.02
-0.11	0.02
-0.03	0.06
-0.03	0.02
-0.05	0.02
0.14	-0.03
0.14	0.06
-0.06	0.04
-0.09	0.02
-0.04	-0.03
-0.03	-0.02
-0.11	0.02
-0.09	0.02
-0.05	-0.03
-0.1	0.07
-0.05	0.02
-0.1	0
-0.11	-0.03
-0.1	-0.11
-0.03	-0.14
-0.08	0.03
-0.06	-0.03
0.13	-0.1
-0.04	-0.16
-0.07	0.01
-0.22	-0.04
-0.05	0.07
-0.16	0.01
-0.11	0.02
0.25	-0.03
-0.05	-0.03
0.25	-0.16
-0.05	0.01
-0.11	-0.03
0.25	-0.04
0.26	-0.16
-0.49	0.01
-0.06	-0.04
0.25	0.04
0.22	0.01
0.14	0.02
0.26	0.01
0.26	-0.01
-0.03	-0.05
0.31	-0.05
-0.17	-0.11
-0.1	0
-0.06	0.04
-0.1	0.01
-0.1	0.01
-0.13	-0.07
-0.18	-0.01
-0.18	-0.05
-0.05	-0.06
-0.08	-0.08
-0.17	-0.14
0.13	-0.11
-0.18	-0.04
-0.07	-0.05
-0.22	0
-0.02	-0.12
-0.2	-0.01
0.25	-0.04
-0.08	-0.04
0.27	-0.03
0.25	-0.11
-0.1	-0.01
-0.11	-0.04
-0.13	-0.06
0.25	-0.08
0.49	-0.11
-0.05	0
0.27	-0.06
-0.22	-0.05
-0.23	-0.07
0.25	-0.12
0.26	-0.1
0.28	-0.04
-0.17	-0.05
-0.15	-0.09
-0.07	-0.12
-0.07	-0.01
-0.15	-0.04
-0.15	-0.05
-0.16	-0.06
-0.16	-0.12
-0.15	-0.01
-0.15	-0.04
-0.06	-0.09
-0.14	-0.02
0.12	-0.11
0.14	-0.09
-0.08	-0.04
-0.2	-0.05
-0.04	-0.01
-0.18	-0.08
-0.11	-0.02
-0.09	0.03
-0.06	0.02
-0.09	0.03
-0.1	-0.05
-0.11	0.04
-0.21	-0.01
-0.11	-0.01
-0.03	-0.03
-0.09	-0.08
-0.15	-0.02
0.11	0
0.14	-0.01
-0.08	-0.01
-0.22	-0.08
-0.04	0.04
-0.18	-0.04
-0.11	-0.05
-0.09	0
-0.07	-0.12
-0.1	-0.03
-0.1	-0.01
-0.11	-0.02
-0.13	-0.01
-0.11	-0.06
-0.05	0.07
-0.09	-0.03
-0.17	-0.06
0.11	-0.08
-0.21	-0.06
-0.09	0
-0.22	-0.04
-0.04	-0.05
-0.18	-0.07
-0.11	-0.11
-0.1	-0.01
-0.06	-0.06
-0.1	-0.05
-0.09	-0.09
-0.11	-0.11
-0.21	0
-0.11	-0.04
-0.06	-0.06
-0.09	-0.07
-0.17	-0.12
0.12	0
-0.22	-0.04
-0.07	-0.07
-0.22	-0.07
-0.04	-0.12
-0.2	0
-0.1	-0.04
-0.11	-0.05
-0.06	-0.03
-0.09	-0.07
-0.07	0
-0.09	-0.04
-0.13	-0.05
-0.1	-0.06
-0.04	-0.11
-0.05	-0.02
-0.1	-0.04
0.13	-0.05
0.15	-0.07
-0.07	-0.12
-0.22	0.01
-0.02	-0.04
-0.17	-0.05
-0.13	-0.07
-0.1	-0.11
-0.06	0
-0.1	-0.04
-0.08	-0.05
-0.1	-0.07
-0.12	-0.12
-0.11	0.01
-0.04	-0.01
-0.08	-0.05
-0.17	-0.01
0.12	-0.07
0.14	0
-0.08	-0.04
-0.22	-0.05
-0.04	-0.04
-0.2	-0.11
-0.14	0.01
-0.1	0
-0.06	-0.01
-0.1	0.01
-0.06	-0.07
-0.1	-0.01
-0.17	-0.05
-0.11	-0.05
-0.04	-0.01
-0.06	-0.12
-0.16	0
0.13	0.14
0.14	-0.04
-0.08	0.01
-0.23	-0.07
-0.02	-0.16
-0.2	-0.04
-0.24	-0.04
0.26	-0.08
-0.24	-0.11
-0.24	-0.11
-0.22	0.07
-0.08	0.05
-0.23	0.04
-0.21	-0.01
-0.23	0.1
-0.11	-0.03
-0.24	-0.04
-0.1	-0.06
-0.23	-0.11
-0.08	0
-0.24	-0.04
-0.2	-0.05
-0.23	-0.06
-0.14	-0.08
-0.11	-0.01
-0.06	-0.05
-0.1	-0.06
-0.1	-0.03
-0.11	-0.11
-0.21	-0.01
-0.11	-0.05
-0.05	-0.06
-0.09	-0.05
-0.17	-0.16
0.11	-0.05
0.14	-0.04
-0.07	-0.05
-0.22	-0.06
-0.04	-0.07
-0.18	0
-0.21	-0.04
-0.08	-0.05
-0.05	-0.07
-0.17	-0.11
-0.05	-0.01
0.03	-0.05
-0.13	-0.05
-0.04	-0.07
-0.05	-0.12
-0.11	0
-0.23	-0.04
-0.21	-0.07
-0.13	-0.06
-0.06	-0.11
-0.04	0.01
-0.1	-0.04
-0.04	-0.05
0.04	-0.07
-0.11	-0.12
-0.03	0
-0.11	-0.04
-0.12	-0.04
-0.17	-0.06
-0.11	-0.12
-0.16	0
-0.06	-0.04
0.05	-0.05
0.04	-0.07
-0.13	-0.12
0.23	-0.01
-0.04	-0.05
-0.04	-0.06
-0.04	-0.06
-0.16	-0.14
0.04	-0.03
-0.11	-0.05
-0.23	-0.07
-0.09	0
-0.04	-0.08
-0.1	0
-0.03	-0.04
-0.03	-0.05
-0.13	-0.07
-0.03	-0.09
-0.06	0
-0.12	-0.06
-0.09	-0.05
-0.21	0.06
-0.26	0.12
-0.19	-0.06
-0.18	-0.24
-0.18	-0.04
-0.04	-0.04
-0.22	-0.06
-0.21	-0.09
-0.18	-0.05
-0.18	-0.11
-0.2	-0.06
-0.24	-0.09
-0.2	-0.03
-0.23	-0.05
-0.2	-0.06
-0.19	-0.07
-0.2	-0.06
-0.03	-0.1
-0.18	-0.06
-0.21	-0.06
-0.17	-0.04
-0.06	-0.05
-0.08	-0.04
-0.23	-0.06
-0.23	-0.04
-0.15	-0.03
-0.09	-0.04
-0.03	-0.05
-0.09	-0.05
-0.02	-0.05
-0.21	-0.06
-0.1	-0.09
-0.02	-0.05
-0.09	-0.07
-0.1	-0.03
-0.21	-0.05
-0.19	-0.05
-0.21	-0.09
-0.1	-0.02
-0.05	-0.01
-0.19	-0.05
-0.04	-0.03
-0.2	-0.06
-0.12	-0.05
-0.03	-0.05
-0.06	-0.12
-0.11	-0.06
-0.22	-0.1
-0.21	-0.04
0.12	-0.05
-0.04	-0.03
0.04	-0.05
-0.03	-0.05
-0.03	-0.23
0.22	-0.04
-0.05	-0.06
0.13	-0.06
0.15	-0.1
-0.02	-0.04
-0.07	-0.06
-0.06	-0.06
0.02	-0.1
0.01	-0.03
-0.04	-0.05
0.08	-0.06
0.21	-0.1
-0.05	0.13
-0.03	0
-0.05	-0.05
-0.02	-0.09
-0.02	-0.06
0.08	-0.12
-0.04	-0.06
0.04	-0.09
-0.03	-0.06
0.06	-0.07
-0.06	0.27
-0.05	0.01
0	0.01
-0.02	0
-0.03	0
-0.01	0.02
0.12	0.02
-0.04	0
-0.02	0
-0.03	0.01
0	0
-0.02	0.13
0.15	0.19
-0.02	0
-0.05	0.06
-0.01	-0.01
0.04	0.06
-0.04	-0.02
-0.03	-0.03
0.03	-0.04
0	-0.01
-0.01	0
0.02	-0.04
0.03	-0.03
-0.07	-0.08
-0.02	-0.07
-0.07	-0.05
-0.05	-0.01
-0.05	-0.01
0.05	-0.08
-0.05	-0.05
-0.04	-0.04
-0.08	0.06
-0.05	-0.02
-0.07	-0.02
-0.07	-0.03
-0.03	-0.01
-0.04	0
-0.06	0
-0.11	0
0.04	-0.02
-0.07	0
-0.03	-0.01
-0.11	0.04
-0.05	0.18
-0.08	-0.05
0.13	-0.04
-0.08	-0.04
0.07	0.03
0.26	-0.05
-0.02	-0.04
-0.05	-0.06
-0.04	-0.02
-0.03	-0.01
-0.08	-0.05
-0.04	-0.04
0	-0.05
0.16	0
-0.08	-0.06
-0.06	-0.07
-0.14	0.14
-0.06	-0.08
-0.07	-0.06
0.1	-0.05
-0.07	0.18
-0.05	0.01
-0.05	0.01
-0.06	0
-0.09	0.05
-0.07	0
0.01	0.06
-0.06	0.02
-0.05	0
-0.04	0
0	0.02
-0.08	0.11
-0.08	0.22
-0.13	-0.02
-0.04	0.02
-0.09	0
0.1	0.18
-0.08	0
-0.05	0
-0.07	0.01
-0.02	-0.01
-0.08	-0.01
-0.08	0
-0.02	0
-0.03	-0.01
-0.05	0
-0.1	0
0.13	0.13
-0.09	0.18
-0.14	-0.02
-0.14	0.05
-0.07	0
-0.15	0.02
0.01	-0.04
-0.15	-0.03
-0.14	-0.05
-0.07	-0.02
-0.05	-0.02
-0.1	-0.01
-0.09	-0.04
-0.1	-0.03
-0.13	-0.04
-0.07	-0.01
-0.14	0.04
0.14	0.15
-0.04	-0.08
-0.04	-0.02
-0.04	-0.05
-0.02	0.12
-0.04	0.01
0.09	0.02
-0.08	0.01
0.12	0.01
0.15	-0.01
-0.02	0.01
-0.05	0
-0.04	-0.01
0.05	0.02
-0.01	0.04
-0.03	0.15
-0.04	0.2
0.24	-0.05
-0.06	0.04
-0.05	0
-0.04	0.01
-0.01	-0.21
-0.04	-0.21
0.02	-0.26
-0.03	-0.1
-0.04	-0.19
-0.03	-0.05
-0.01	-0.21
-0.04	-0.12
-0.06	-0.19
0	-0.21
0	-0.09
-0.04	-0.1
-0.02	0.21
0.16	-0.23
-0.08	-0.17
-0.08	0.04
-0.07	-0.02
-0.06	0
-0.07	-0.03
0.11	0.01
-0.05	0.01
-0.05	0.03
-0.05	-0.03
-0.06	-0.01
-0.08	-0.01
-0.08	-0.01
-0.02	-0.04
-0.06	0.08
-0.08	-0.08
-0.07	-0.08
0.11	-0.03
-0.1	0.06
-0.1	0
-0.16	0
-0.04	-0.02
-0.15	0.01
0.11	0
-0.15	0.02
-0.05	0.02
-0.08	0
-0.07	0
-0.09	0.01
-0.1	-0.01
-0.1	-0.02
-0.15	-0.02
-0.09	0
-0.2	-0.02
0.13	0.07
-0.08	-0.01
-0.05	-0.01
-0.1	-0.02
-0.04	-0.01
-0.07	-0.01
0.2	0
-0.09	0
-0.07	-0.02
0.09	-0.03
-0.02	-0.01
-0.06	0.04
-0.06	0.18
-0.06	-0.05
-0.06	-0.05
-0.05	-0.04
0.05	0.11
0.01	0
-0.04	0
-0.03	-0.02
-0.04	0.01
0	0.01
-0.02	0.02
0.07	0
-0.04	-0.02
-0.02	0
-0.03	0
0	0.05
-0.04	0.18
-0.04	-0.06
-0.01	0.05
-0.01	-0.04
-0.04	0.15
-0.01	0.01
0.16	0.01
-0.09	0.01
-0.19	-0.01
-0.23	-0.01
-0.07	0.02
-0.22	0
0.1	0
-0.07	0
-0.06	0
-0.07	0.13
-0.07	0.22
-0.09	-0.01
-0.23	0.02
-0.2	0
-0.07	0.04
-0.08	-0.03
-0.21	-0.02
-0.1	-0.05
-0.06	-0.01
-0.04	0
-0.05	-0.04
-0.03	-0.02
-0.06	-0.07
0	-0.03
-0.07	-0.01
-0.06	-0.02
-0.06	0.16
-0.01	-0.08
-0.06	-0.07
-0.08	-0.05
-0.01	0.27
-0.04	0.07
-0.04	0.05
-0.02	0.06
0.02	0
-0.17	0.09
-0.15	0.07
-0.15	0.01
-0.15	0.01
-0.09	0.05
-0.12	0.07
-0.08	0.2
-0.12	0.07
-0.14	0.05
-0.14	0.07
-0.07	0.06
-0.19	0.17
-0.13	0.01
-0.14	0
-0.13	0.01
-0.12	0.01
-0.15	0.05
-0.14	0.04
-0.16	0.02
-0.15	0
-0.14	0.02
-0.22	0.01
-0.14	0.12
-0.11	0.21
-0.07	-0.01
-0.11	0.05
-0.13	0.03
-0.1	0.18
-0.07	-0.01
-0.19	0
-0.11	0.01
-0.14	-0.02
-0.11	-0.02
-0.1	0
-0.12	0
-0.15	-0.02
-0.06	0
-0.07	0
-0.05	0.1
-0.08	0.18
-0.05	0
-0.03	0.04
-0.07	0
-0.1	0.05
0.2	-0.02
-0.06	-0.01
-0.06	-0.04
-0.14	0
-0.05	0.01
-0.07	0
-0.04	0
-0.06	-0.04
-0.06	-0.01
-0.14	0
-0.02	0.12
-0.08	0.2
-0.07	-0.05
-0.08	-0.03
0.03	-0.04
-0.03	0.07
-0.08	-0.01
-0.11	-0.01
0.02	-0.03
-0.07	0.01
-0.02	0.02
-0.14	0.01
-0.06	-0.01
-0.1	-0.03
-0.04	-0.01
-0.06	0.01
-0.11	0.11
-0.11	0.17
-0.1	-0.06
-0.15	-0.03
-0.13	-0.03
-0.05	0.1
-0.13	-0.01
-0.05	-0.01
-0.1	-0.02
-0.06	-0.03
0.22	0.01
-0.05	0
-0.05	-0.01
-0.19	-0.02
-0.08	0
-0.15	-0.01
-0.07	0.1
-0.05	0.18
-0.14	-0.08
-0.16	-0.03
0	-0.05
-0.05	0.17
-0.06	0
0.08	0
-0.03	0
0	-0.02
-0.01	-0.01
-0.03	0.04
-0.08	0
-0.04	0
0	-0.01
-0.04	0
-0.08	0.12
-0.05	0.07
-0.04	0
0.05	0.01
-0.06	0
-0.08	0.01
0	-0.14
-0.02	-0.16
-0.08	-0.16
0	0.02
0.01	-0.17
-0.02	0.02
-0.01	-0.14
0	-0.25
-0.03	0.01
0	0
0.01	-0.04
-0.01	0.06
0	-0.22
0	-0.02
0	-0.06
-0.07	0.1
-0.05	-0.02
-0.04	-0.02
-0.06	-0.05
-0.1	-0.01
-0.1	0
-0.13	0.03
-0.07	0
-0.03	-0.01
-0.09	-0.04
-0.09	0
0.01	0.11
-0.06	0.14
-0.07	-0.02
-0.1	-0.02
-0.13	-0.05
-0.1	0.27
-0.04	0
-0.05	0
-0.1	0
-0.13	0.02
0	0.01
0.01	0.02
0.02	0
-0.05	0.01
0.03	0
0.05	0.01
0.05	0.12
0.02	0.17
0.26	-0.01
0.02	0.01
0.05	0
0.01	0.02
0.01	-0.02
0.01	-0.02
0.05	-0.02
0.05	0.01
0	0
0	0
-0.02	0
-0.06	-0.02
-0.04	0
0.04	-0.01
0.02	0.04
-0.02	0.19
0.02	-0.1
-0.12	-0.04
0	-0.05
-0.02	0.06
-0.02	-0.07
-0.11	-0.07
-0.07	-0.08
-0.07	-0.04
-0.01	-0.03
0.02	-0.05
-0.03	-0.07
-0.08	-0.12
-0.17	-0.08
-0.16	0
-0.16	-0.01
-0.24	-0.03
-0.1	-0.07
-0.12	-0.04
-0.09	-0.09
-0.13	0.03
-0.14	-0.02
-0.14	-0.02
-0.1	-0.04
-0.19	-0.01
-0.13	-0.01
-0.14	0.01
-0.14	-0.02
-0.12	-0.02
-0.14	0
-0.14	-0.01
-0.07	0.05
-0.08	0.18
-0.09	-0.06
-0.08	-0.02
-0.01	-0.04
-0.02	0.03
-0.09	-0.1
-0.09	-0.09
0.01	-0.11
-0.07	-0.08
-0.07	-0.08
-0.1	-0.01
-0.08	-0.12
-0.09	-0.01
-0.05	-0.1
-0.05	-0.08
-0.1	-0.02
-0.08	0.21
0	-0.17
0	-0.05
0.02	-0.09
0	0.09
0	0
0	0
0	0.01
0	0.04
0	-0.01
-0.03	0.06
0.01	0.02
0.01	0.02
0.01	-0.04
0.03	-0.02
-0.02	0.1
0	0.2
0	-0.01
0	-0.02
0	-0.03
0	0.21
0.01	-0.06
-0.09	-0.01
-0.03	-0.05
-0.05	-0.01
-0.14	0
-0.03	-0.06
-0.05	-0.05
-0.02	-0.05
-0.1	0
-0.05	-0.07
-0.14	0.06
-0.05	0.13
-0.04	-0.05
-0.04	-0.03
-0.03	-0.06
-0.14	0.17
-0.04	0.06
-0.1	0.05
-0.1	0.05
-0.14	0.11
-0.17	-0.03
-0.04	0.08
-0.13	0.1
-0.07	0.09
-0.08	0
-0.2	0.08
-0.14	0.11
-0.14	0.32
-0.02	0
-0.1	0.02
-0.14	0.04
-0.23	0.14
-0.07	-0.01
-0.1	-0.01
-0.11	-0.02
-0.13	-0.01
-0.14	0
-0.09	-0.01
-0.14	-0.01
-0.1	-0.03
-0.09	0
-0.16	-0.01
-0.04	0.12
-0.23	0.17
-0.22	-0.03
-0.08	-0.03
-0.26	-0.05
-0.23	0.06
-0.25	-0.07
-0.23	-0.07
-0.19	-0.04
-0.15	-0.03
-0.26	0.01
-0.25	0
-0.14	-0.04
-0.25	-0.07
-0.13	-0.07
-0.14	-0.03
-0.09	-0.04
-0.24	-0.03
-0.24	-0.06
-0.24	-0.03
-0.17	-0.08
-0.24	0.02
-0.05	-0.04
-0.04	-0.04
-0.05	-0.04
-0.1	-0.03
-0.02	-0.02
-0.04	-0.06
-0.02	-0.05
-0.08	-0.03
-0.04	-0.05
-0.06	-0.02
-0.05	-0.04
-0.04	0.17
-0.04	-0.07
-0.03	-0.02
-0.04	-0.05
-0.04	0.03
-0.04	-0.04
-0.07	-0.03
-0.04	-0.05
-0.05	-0.01
-0.02	0
-0.13	-0.06
-0.08	-0.04
-0.06	-0.09
-0.1	-0.18
-0.11	0
-0.1	-0.04
-0.05	0.17
-0.12	-0.07
-0.07	-0.06
-0.07	-0.05
-0.05	0.02
-0.1	-0.02
-0.05	-0.02
-0.05	-0.03
-0.05	-0.03
-0.08	-0.02
-0.1	0
-0.11	-0.01
-0.05	-0.03
-0.1	-0.01
-0.04	-0.03
0	0.04
0	0.17
0.03	-0.08
0.02	0.04
0	-0.05
0.02	0.03
0	-0.03
0	-0.02
0.02	-0.04
-0.07	-0.02
0.03	-0.01
0.03	-0.05
0.03	-0.04
0.03	-0.01
0.03	-0.11
0	-0.01
0.02	0.04
0	0.14
-0.04	-0.07
0.01	-0.02
0.03	-0.04
-0.02	0.28
0	0
-0.05	0
-0.05	0.02
0	0.18
-0.02	0.09
0	0.01
0.02	0
0.02	0.13
-0.04	0.01
-0.04	0.01
-0.04	0.22
0	0.22
0.01	0.05
-0.04	0.06
-0.01	0.15
0	0.04
0.02	-0.01
-0.04	-0.01
0.01	-0.04
0.02	-0.01
-0.22	-0.01
-0.15	0.02
-0.08	-0.01
-0.19	-0.03
-0.2	-0.04
-0.17	0
-0.19	0.05
-0.19	0.18
-0.14	-0.07
-0.21	-0.01
-0.22	-0.05
-0.19	0.04
-0.16	-0.01
-0.13	-0.01
-0.16	-0.02
-0.06	-0.01
-0.19	0
-0.22	-0.01
-0.15	0
-0.16	0.01
-0.16	0
-0.05	-0.01
-0.01	0.04
0.03	0.17
-0.04	-0.07
-0.01	-0.02
0.02	-0.05
-0.01	0.03
-0.04	-0.02
-0.01	-0.02
0.01	-0.03
0.01	-0.02
0.03	0
-0.05	-0.05
0.03	-0.02
0.03	-0.03
0	0
0	-0.02
0	0.04
-0.04	0.17
0.05	-0.07
0	-0.02
-0.07	-0.05
-0.13	0.01
-0.14	-0.06
-0.13	-0.06
-0.14	-0.08
-0.12	-0.03
-0.14	-0.03
-0.14	-0.05
-0.13	-0.07
-0.14	-0.04
-0.14	-0.19
-0.05	-0.04
-0.13	-0.04
-0.04	0.15
-0.15	-0.17
-0.13	-0.07
0.07	-0.06
0	0.02
-0.01	-0.06
0	-0.02
0.02	-0.06
-0.01	-0.03
0	-0.03
-0.01	-0.06
-0.01	-0.04
0	-0.1
0	-0.08
-0.01	-0.09
0	0.03
0	0.16
-0.01	-0.09
-0.01	-0.04
0.13	-0.06
0.14	0.03
0.05	-0.03
0.04	-0.02
0.05	-0.05
0.03	-0.01
0.07	-0.02
0.06	-0.05
0.08	-0.04
0.05	-0.09
0.1	-0.04
0.06	-0.01
0.05	-0.04
0.14	0.18
0.07	-0.07
0.1	-0.06
-0.01	-0.05
0	0.26
-0.02	0.06
-0.04	0.06
0	0.01
-0.06	0.14
-0.01	0.06
-0.01	0.15
-0.01	0.11
-0.01	0.09
-0.01	0.09
0	0.08
0	0.2
0	0.35
-0.02	-0.01
0	0.13
0.13	0.07
-0.02	0.14
0.04	0
0.03	0
-0.03	0.01
-0.06	0.01
0	-0.01
0	0
-0.06	0
-0.02	-0.02
0	0
0	-0.01
0.01	0.11
0.02	0.07
-0.01	-0.02
0.04	0.04
0.04	0
0.01	0.1
-0.01	-0.02
-0.02	-0.02
-0.01	-0.03
-0.02	-0.03
-0.02	0
0	0.01
-0.01	0
-0.02	-0.04
-0.01	0
-0.01	0
-0.01	0.04
0.03	0.17
-0.01	-0.06
-0.02	-0.02
-0.13	-0.05
-0.14	0.02
-0.18	-0.03
-0.13	-0.03
-0.12	-0.04
-0.14	-0.03
-0.14	-0.02
-0.2	0
-0.14	0
-0.14	-0.04
-0.14	0
-0.12	-0.01
-0.14	0.03
-0.08	0.18
-0.18	-0.08
-0.14	0.04
-0.06	-0.05
-0.01	0.1
-0.09	-0.01
-0.04	-0.01
-0.02	0
-0.06	-0.02
-0.07	-0.01
-0.05	-0.01
-0.08	0
-0.08	-0.01
-0.08	0
-0.02	-0.01
-0.07	0.12
-0.01	0.18
-0.03	-0.07
-0.07	-0.02
-0.07	0
-0.09	0.17
-0.22	-0.01
-0.05	-0.03
-0.05	0
0.04	0.12
-0.09	-0.03
0.08	0.11
-0.19	0
-0.13	-0.01
-0.21	0.01
-0.04	0.03
-0.21	0.12
-0.14	0
-0.23	-0.05
-0.07	-0.01
-0.19	-0.03
0.08	0.04
-0.21	-0.04
-0.11	-0.02
-0.17	-0.04
-0.12	-0.01
-0.18	-0.01
-0.06	-0.05
-0.11	-0.04
-0.09	-0.03
-0.21	0
-0.07	-0.05
-0.11	-0.04
-0.12	0.18
-0.19	-0.06
-0.04	-0.02
-0.13	-0.05
-0.15	0.02
-0.23	-0.04
-0.08	-0.02
0	-0.04
0.01	-0.03
-0.05	-0.03
0.04	-0.01
-0.1	-0.04
-0.1	-0.05
-0.22	-0.04
-0.05	-0.02
-0.08	0.01
-0.08	0.17
-0.1	-0.07
0.05	-0.02
-0.04	-0.06
0.09	0.03
-0.05	-0.04
-0.02	-0.06
-0.18	-0.05
-0.09	-0.02
-0.22	-0.02
-0.08	-0.01
-0.1	-0.04
-0.1	-0.05
-0.16	-0.08
-0.04	-0.06
	-0.03
	0.14
	-0.07
	-0.06
	-0.07
	0.04
	-0.04
	-0.04
	-0.05
	-0.01
	-0.02
	-0.07
	-0.04
	-0.1
	-0.19
	-0.07
	-0.04
	0.17
	-0.09
	-0.07
	-0.06
	0.14
	0
	-0.01
	-0.02
	-0.04
	0.01
	-0.05
	0.01
	0
	0
	0
	0.05
	0.18
	-0.06
	-0.02
	-0.02
	0.01
	-0.04
	-0.03
	-0.05
	-0.03
	-0.02
	0
	-0.04
	-0.03
	0
	-0.02
	0.04
	0.16
	-0.07
	-0.03
	-0.05
	0.03
	-0.04
	-0.03
	-0.05
	-0.02
	-0.01
	-0.05
	-0.03
	-0.02
	-0.11
	-0.03
	-0.02
	0.17
	-0.07
	-0.06
	-0.04
	0.19
	0.01
	0.07
	0.05
	0.14
	0
	0.08
	0.09
	0.04
	0.09
	-0.01
	0.13
	-0.03
	0.06
	0.06
	-0.04
	0.03
	-0.03
	-0.04
	-0.04
	-0.02
	-0.01
	-0.05
	-0.05
	-0.11
	-0.19
	-0.1
	-0.06
	-0.15
	-0.17
	-0.08
	-0.24
	0.24
	0
	0.01
	-0.03
	0.2
	0.04
	0.02
	0.17
	0.23
	0.04
	0.02
	0.18
	0.35
	-0.03
	0.01
	0.1
	0.03
	-0.04
	-0.04
	-0.04
	-0.01
[truncated: 315 more rows]

## Sheet: 5H
SC	S1
-0.0543495	-0.0259955
0.0428255	-0.0362032
-0.0646273	0.00574629
0.00142003	-0.0366802
0.0249072	-0.0396335
-0.136293	-0.0890535
-0.0922035	0.0180077
0.417226	-0.114242
-0.00231009	0.0550552
0.073113	0.0628803
-0.223409	0.0048219
0.0867591	-0.0307738
0.0180692	0.0295801
-0.237254	-0.0210096
-0.0808607	-0.257534
-0.022303	-0.0503594
-0.0248329	-0.0247999
-0.0692824	0.0446417
-0.0578464	-0.00214639
0.00260772	0.0266335
-0.135372	-0.00932861
-0.101321	-0.0150257
-0.572953	0.00951506
-0.0746484	0.0119518
0.063223	-0.0047925
0.537204	-0.0342215
-0.123835	-0.204054
0.088169	0.00202212
-0.0184779	-0.0439196
0.128402	-0.0270886
0.0696781	-0.00326623
-0.0817799	-0.0303393
0.00606408	-0.0541179
0.09258	-0.0320985
0.0574914	-0.0354437
-0.0777488	-0.0104947
-0.083351	-0.00171556
0.0236377	0.0313629
-0.249916	-0.000400544
0.0675531	0.0225681
0.0220277	0.0384676
0.142457	-0.078879
0.00218744	0.0675602
0.0352261	0.0212996
-0.0622935	-0.0571496
-0.0236161	-0.000672678
-0.088743	0.0371767
0.04027	-0.0588752
-0.0892585	0.0785077
0.010673	0.0130686
-0.0410773	-0.033235
-0.0244921	0.0589862
-0.0348605	-0.015486
-0.00888979	0.00943938
0.0299954	-0.0402968
0.0781446	0.027644
0.0721387	-0.0239371
-0.0381277	0.0386184
-0.00632706	-0.0212411
-0.386165	-0.00733147
-0.117232	0.0234641
0.084079	0.0223932
-0.130964	0.0411855
-0.17994	-0.016396
-0.354271	-0.141598
-0.0530994	0.00719656
-0.0967232	0.0583209
-0.170106	-0.00414641
0.0542643	-0.0707206
-0.175841	0.008795
0.270337	0.0455172
-0.1694	-0.0541963
-0.13952	-0.0616443
-0.194675	0.0269947
0.0184993	-0.0669654
0.147996	-0.039276
-0.122055	-0.0459892
-0.138348	-0.050758
0.377181	-0.0127443
-0.170201	-0.0421318
-0.473473	0.111885
-0.117719	-0.0656517
-0.197837	-0.0424514
-0.0557422	0.0431361
0.0288822	-0.0190524
-0.126003	-0.108382
-0.0829392	-0.115873
-0.0630701	0.0101148
0.0101666	-0.0372672
-0.297088	0.002791
-0.0983878	-0.0776153
-0.506813	-0.0604136
-0.062501	0.0658996
-0.237999	0.0850038
-0.12123	0.0183632
-0.0814775	-0.0113153
0.0964193	-0.0301188
-0.19085	-0.0435497
-0.0532456	-0.0850806
-0.0230463	0.00901775
-0.0800811	-0.00146712
0.310546	0.0550139
-0.00878203	0.0151992
-0.0641921	0.0582291
-0.0128669	-0.000937775
-0.193768	0.0238149
0.011427	-0.10777
-0.24463	0.140359
-0.263946	-0.0110923
-0.259852	-0.0301249
0.45275	0.0487703
-0.173673	-0.0481515
-0.0941564	-0.00369103
-0.21726	-0.0244372
0.0377431	-0.0156482
-0.0154393	-0.0465976
-0.0579273	-0.0461578
-0.185789	-0.0663281
0.0227846	-0.017018
-0.0906594	0.0304718
-0.0351671	0.0489454
-0.101033	-0.0471886
-0.00594799	0.0357527
0.00203347	0.00905995
-0.184584	0.00356088
-0.0235518	-0.0250428
-0.172331	-0.0086358
-0.0830247	-0.0564299
-0.0663127	0.0515854
0.0152641	-0.0271058
0.0260973	0.00580678
0.00460978	0.018304
-0.0251958	0.0784412
-0.0895508	0.03852
-0.0705452	-0.0145693
0.0318136	-0.0108395
-0.0203415	0.0114537
-0.0408551	-0.025459
-0.0600202	0.0090922
-0.146867	-0.072474
-0.0191376	-0.0128492
-0.0185261	-0.0705084
-0.129806	-0.0984789
-0.0394406	-0.0142296
-0.144872	-0.0613371
-0.0517276	-0.0581675
-0.0627257	0.0377345
-0.0714431	-0.0612254
-0.0273323	-0.0388859
-0.0778172	0.00969837
-0.369234	0.0307773
-0.166672	0.0063164
-0.0172412	-0.0612598
-0.161446	0.0686947
-0.561444	0.0623482
0.0695011	0.00766267
-0.115709	-0.0416654
0.123185	-0.107907
0.0677364	-0.0695768
-0.0467229	-0.059431
-0.142964	0.0354392
-0.0354022	-0.0435109
0.00522701	0.0316472
-0.105502	-0.0709391
0.161244	0.0322188
-0.0441871	-0.0255104
-0.053191	-0.0946638
-0.108775	0.0224357
-0.010655	-0.0417422
0.0758678	0.0462497
-0.0737204	-0.00539537
-0.0271319	-0.0872479
-0.0530527	-0.0523816
-0.00511408	-0.0477101
-0.0056007	-0.0370582
0.0400995	-0.0743342
0.0332223	0.182966
-0.05661	-0.0897351
0.0187341
-0.141497
-0.00293835
-0.291429
0.269198
-0.0467475
-0.0458292
0.0367278
-0.0941845
-0.0441642
-0.0862708
-0.0403434
-0.0302588
-0.0357945
-0.0944739
-0.0530806
0.0415121
-0.188826
-0.0275584
-0.0261838
-0.0559145
-0.0109185
-0.0643675
0.0781635
-0.0383498
-0.0234373
0.0975815
-0.0553752
0.00789355
-0.0640919
0.0394228
-0.299288
-0.084462
-0.0318825
-0.0989988
-0.0670606
-0.0981207
-0.0483682
-0.184589
-0.0558876
-0.120472
-0.00705541
-0.422282
-0.308467
-0.260068
-0.0152332
-0.062337
-0.130176
0.0448644
-0.173396
-0.0227624
-0.13166
-0.0495293
-0.0468196
0.0175441
-0.0968253
-0.114322
0.0230336
0.040615
-0.00689081
-0.0466152
-0.126583
-0.30766
-0.275454
-0.55497
-0.41147
0.00187229
-0.000162817
-0.13525
-0.0442215
-0.00254165
0.0717813
0.154196
-0.118763
-0.0368698
-0.0302926
-0.223768
-0.0394112
-0.0220801
0.183517
0.127086
-0.0379345
-0.0631704
-0.272416
-0.464288
-0.409892
-0.234259
-0.0683311
-0.110844
-0.0624387

## Sheet: 5I
SC_pos	S1_pos	SC_neg	S1_neg
0.226257	0.0589963	0.00491046	-0.0582975
0.373568	0.197402	-0.0312448	-0.0811543
0.876049	0.0749373	0.0333002	-0.0638676
0.0130863	0.189565	-0.0144479	-0.110032
0.108698	0.155232	0.0123552	-0.147165
0.315469	-0.0653488	0.00129438	-0.140647
0.134086	0.309463	-0.290522	-0.364998
0.434489	0.00442615	0.0247732	0.0185863
0.220176	0.0740875	0.0117188	-0.0988833
0.462299	0.0626887	-0.0852092	-0.112276
1.45243	0.0544309	-0.678967	-0.574671
0.722252	0.381146	-0.0998369	-0.267712
0.300371	0.111977	-0.185558	-0.441127
0.124108	0.127538	-0.0895223	-0.155494
0.172967	0.349776	-0.791673	0.00951818
0.117992	-0.0104156	-0.0660195	-0.119528
0.00574755	0.0168597	-0.10625	-0.154168
0.015224	0.166076	-0.114254	0.00411693
0.440203	0.202357	-0.109699	-0.175121
0.140257	0.0806063	-0.278707	0.0117588
0.599079	0.0928842	0.0706402	-0.187178
0.518021	0.231487	-0.0534774	-0.18798
0.888137	0.245885	-0.310979	-0.101666
0.439677	0.242783	-0.177102	-0.0439312
0.380465	0.0413261	-0.161808	0.0114806
0.829535	0.0145412	0.000163528	-0.0150165
0.894183	0.815297	0.0329689	-0.0761437
0.442174	0.0478675	-0.139142	0.044423
0.054486	0.0908835	0.0274783	-0.105766
0.366755	0.255421	-0.00167419	-0.136658
0.177353	0.0558915	-0.0335665	-0.13639
0.213439	0.0673622	0.0751022	-0.0939058
0.00192188	0.391629	-0.447878	-0.161967
0.376347	0.0224845	-0.0445397	-0.0283849
0.251532	0.0453823	-0.330439	-0.0942691
0.293805	0.0329848	-0.422291	-0.113647
0.0510928	0.235041	-0.259355	-0.0683743
0.440481	0.169467	-0.257997	-0.0196354
0.333281	0.0126009	-0.847471	-0.218425
0.323005	0.13928	-0.0435823	-0.129466
0.424633	0.104489	-0.632803	-0.0070784
0.476027	0.0561058	-0.243246	-0.0521856
0.27514	0.0988068	0.0924901	-0.0397604
0.153564	0.0881658	-0.0687283	-0.165377
-0.0412882	0.505988	-0.224357	-0.443021
0.209627	0.13384	-0.43627	-0.0844008
0.0490137	0.147081	-0.315524	-0.0266097
0.294238	-0.0156247	-0.19075	-0.158388
0.185542	0.143569	-0.171514	-0.211495
0.0640314	0.10875	-0.675907	-0.23353
0.407727	0.00111785	-0.526043	-0.222973
0.271536	0.0947956	-0.0526204	-0.0781261
0.136495	0.25263	-0.181354	-0.133954
0.0248889	0.0404123	-0.18388	-0.236505
0.0574828	0.0171952	0.208624	-0.0450994
0.0835817	0.0737476	-0.190256	-0.390392
0.189917	0.0532241	-0.408844	-0.139625
-0.0299	0.0534362	0.0390382	-0.431139
0.0828174	0.301845	-0.114858	-0.0164135
0.624974	-0.0116436	-0.0735522	-0.249646
-0.0181589	0.0779329	-0.275664	-0.340971
0.125243	0.0742315	0.0482459	-0.371542
-0.0193426	0.152247	-0.35598	-0.278089
0.48616	0.149121	0.0840781	-0.160483
-0.185335	0.176967	-0.059403	-0.480014
0.32015	0.156406	-0.519373	-0.219944
0.0577407	0.105101	5.7711e-07	-0.0835435
-0.0550102	0.0239781	-0.0546239	-0.15346
0.00259088	0.173935	-0.0699746	-0.121232
0.164662	0.109943	0.0930873	-0.216931
0.959937	0.0553328	-0.0554865	-0.0376027
0.279502	0.291386	-0.0191592	0.0422278
0.250688	0.182918	0.0396323	0.00142588
0.235061	0.136481	-0.258905	-0.0341363
-0.0766447	0.245404	0.521225	-0.0485931
-0.0258156	0.103795	-0.0260094	0.00402436
-0.0517398	0.210055	-0.0248424	-0.0042036
0.025886	0.262683	-0.136346	-0.178048
0.71847	0.0112596	0.000911164	-0.157589
0.01114	0.00142796	-0.822897	-0.099034
0.350698	0.473848	-0.351095	-0.0320382
-0.0145004	0.175094	-1.15805	-0.0812965
0.0855003	0.0405521	-0.0137716	-0.0872822
-0.217678	0.126927	-0.0180396	-0.443382
-0.146703	0.0844841	-0.141874	-0.0670027
0.143415	0.250159	0.0164335	-0.00145153
-0.031014	0.219516	-0.0968741	-0.100747
-0.0535242	0.0792019	-0.0225063	-0.252659
0.106854	0.180071	-0.0971565	-0.161117
0.0821519	0.0831907	0.0479234	-0.0384127
0.00909314	0.0118649	0.0377782	0.0669386
1.11293	0.113435	-0.103552	-0.012689
0.00198965	0.51181	-0.452583	-0.0486033
-0.0588684	0.795801	-0.110077	-0.214071
-0.0670109	0.255109	-0.447296	-0.0967345
0.382687	0.160936	-0.869899	-0.409035
0.161748	0.51116	-0.248541	-0.0264363
0.243538	0.310066	-0.0533048	-0.174179
0.0842079	0.396053	-0.035974	-0.0952208
0.138538	0.199865	-0.09265	-0.116097
-0.0292206	0.111479	-0.108292	-0.0689538
0.658829	0.573671	-0.193673	-0.100247
0.051786	0.518055	-0.14147	-0.131201
0.0340716	0.568627	0.060281	-0.253119
0.152978	0.454175	-0.0409587	-0.10426
0.0112418	0.430578	-0.0730612	-0.0456385
0.0170065	0.274824	-0.131114	-0.136054
0.0609433	0.14996	-0.0319274	-0.181509
0.080492	0.212566	-0.194042	-0.258645
0.0245369	0.168337	-0.252871	-0.226848
0.87936	0.512368	-0.136953	-0.0633188
0.155209	0.344761	-0.0320349	-0.227906
0.0430627	0.273393	-0.0174206	-0.236019
0.164658	0.256775	-0.480921	-0.240413
0.177607	0.394292	-0.602447	-0.173969
0.0154008	0.257642	-0.0791088	-0.182369
0.0295305	0.368228	-0.293615	-0.243715
0.0528571	0.239098		-0.26084
0.140744	0.362547		-0.162979
0.624662	0.157525		-0.142372
0.131901	0.184472		-0.0953221
0.123597	0.0762988
0.764833	0.267745
0.0973457	0.496387
0.161255	0.614478
0.152512	0.46803
1.16147	0.47327
0.310557	0.437673
0.123721	0.601768
0.398639	0.00340386
0.231174	0.406786
0.47699	0.310991
0.0785608	0.267924
-0.000340523	0.444561
0.456913	0.301604
0.0822067	0.441947
0.164221	0.473812
0.198815	0.344048
0.00199115	0.206408
0.169294	0.211784
0.489507	0.0592451
0.168961	0.139485
0.103682	0.0721972
0.0706607	0.15308
0.109656	0.0779441
0.075496	0.114192
0.124238	0.180964
0.157622	0.18499
0.0429652	0.083606
0.320541	0.137678
0.0816432	0.0920726
0.131793	0.0400131
0.208039	0.0643366
0.322116	0.0963253
0.288108	0.20585
0.366649	0.0545385
0.208378	0.075077
0.387589	0.0644094
0.399775	0.0273753
0.0761784	0.230836
-0.0952647	0.0434097
0.31137	0.0793109
0.329461	0.0487092
0.643928	0.139314
0.265344	0.23698
0.171388	0.0915669
-0.00100871	0.0222743
0.0024022	0.111395
0.80465	0.248918
0.318887	0.0972456
0.0774079	0.278428
0.250367	0.171401
0.454109	0.0552983
0.41282	0.143034
0.398352	-0.0140511
0.203543	-0.0427786
0.0752113	0.184559
0.299737	-0.0349123
0.247953
0.0380429
0.375734
0.276782
1.1956
0.0372259
0.989844
0.0728555
-0.0457478
0.181094
-0.032492
0.0687113
0.0534763
0.110641
0.0354385
0.133638
0.164032
-0.00535891
0.0299825
0.0972623
0.161764
0.15938
-0.0244887
0.298216
0.22079
0.535337
0.827058
0.115409
0.541135
0.583031
0.161097
0.274
-0.0302113
0.0506326
0.0418737
0.945043
0.191225
0.143331
0.221433
0.0437601
0.0236015
0.0439872
0.681158
0.544491
0.497065
0.0370796
0.663784
0.562206
0.192628
0.11078
0.187355
-0.0773382
0.229804
0.405125
0.351085
0.836328
0.416028
0.0628801
0.0874358
0.163718
0.0511997
0.386874
0.344106
0.0778962
0.42418
0.609133
0.137294
0.139109
0.180932
0.084052
0.0509417
0.253731
0.227695
0.232146
1.09603
0.459231
0.424415
0.0335133
0.384374
0.828971
1.28099
0.284343
0.176635
-0.00646404
0.157414
0.435244
0.399773
0.0864012
0.144696
0.0153623

## Sheet: S1F
SC_pos	S1_pos	SC_neg	S1_neg
0.272291	0.116664	-0.0856159	-0.185645
0.0860291	0.232241	-0.0399707	-0.0380265
0.0036158	0.0500219	-0.0734704	-0.0268309
0.162307	0.0793954	-0.00537872	-0.0797087
0.43172	0.254219	-0.182236	-0.205121
0.122283	0.0283831	-0.0664785	-0.184885
0.0967712	0.0120135	-0.114991	-0.11862
0.15229	0.152985	-0.157596	-0.0607283
0.302211	0.0269182	-0.201457	-0.0908834
0.187844	0.367742	-0.17108	-0.372687
0.89279	0.163545	-0.198271	-0.0363813
0.420235	0.027912	-0.0129451	-0.262956
0.20115	0.0627333	-0.123246	-0.0405788
0.339331	0.143873	-0.421327	-0.111386
0.176053	0.213101	-0.236002	-0.0158507
0.0443029	0.0896313	-0.239566	-0.0221729
0.0547577	0.234269	-0.0972361	-0.0662076
0.25846	0.12639	-0.581386	-0.0699648
0.0710548	0.0664087	-0.309821	-0.0680402
0.482539	0.341938	-0.188448	-0.10587
0.393659	0.142872	-0.15554	-0.0689988
0.800105	0.126562	-0.508597	-0.11794
0.481839	0.36832	-0.123807	-0.0156933
0.41193	0.0722853	-0.0396703	-0.069328
0.464853	0.0284776	-0.0767652	-0.00079606
0.257137	0.20642	-0.0661526	-0.0035597
0.150173	0.037065	-0.154254	-0.0865529
0.0839275	0.0642646	-0.234768	-0.254356
0.172775	0.133472	-0.370487	-0.00282521
0.0497585	0.169795	-0.136465	-0.102585
0.317293	0.176601	-0.0487931	-0.0532204
0.563299	0.165083	-0.0131049	-0.0977042
0.44318	0.108432	-0.130859	-0.0795021
0.145656	0.234877	-0.0781445	-0.0489539
0.740812	0.0537146	-0.00205753	-0.0239831
0.227246	0.303191	-0.246728	-0.084464
0.341907	0.0712232	-0.044143	-0.440853
0.0705597	0.275951	-0.203083	-0.0781302
0.61536	0.226983	-0.649786	-0.238289
0.254442	0.442888	-0.362699	-0.125203
0.166091	0.237944	-0.148173	-0.263087
2.63323e-05	0.265092	-0.164897	-0.197259
0	0.0356566	-0.261381	-0.0762034
0.046002	0.191716	-0.251265	-0.236797
0.0944273	0.137869	-0.30861	-0.078833
0.0219268	0.0962707	-0.272302	-0.262771
0.19267	0.130385	-0.122759	-0.365096
0.0697352	0.0875243	-0.0339334	-0.0666533
0.242296	0.135815	-0.545028	-0.296727
0.0467699	0.162915	-0.223935	-0.0791859
0.200774	0.166042	-0.277158	-0.223054
0.183095	0.0392585	-0.447088	-0.407852
0.128692	0.167864	-0.137239	-0.224503
0.17634	0.135623	-0.512942	-0.102165
0.0765665	0.522047	-0.615277	-0.280098
0.026098	0.0119188	-0.427288	-0.154468
0.179016	0.203397	-0.208634	-0.14138
0.27384	0.0566418	-0.150258	-0.0394231
0.154963	0.146632	-0.031497	-0.096237
0.0458821	0.183731	-0.112888	-0.140611
0.0442045	0.268267	-0.0365564	-0.103934
0.172058	0.142095	-0.658919	-0.0460044
0.0555346	0.0889356	-0.681189	-0.105001
0.0787002	0.0837709	-0.132889	-0.0466182
0.1848	0.0916751	-0.352084	-0.278832
0.539708	0.309978	-0.256995	-0.00318941
0.0351339	0.260287	-0.564237	-0.0219483
0.391304	0.13762	-0.60736	-0.0577299
0.276618	0.414167	-0.543071	-0.19436
0.20674	0.0300475	-0.45075	-0.325006
0.392744	0.250303	-0.851532	-0.344924
0.0945905	0.125437	-0.850985	-0.350466
0.0523361	0.00436982	-0.328637	-0.0547454
0.280572	0.448441	-0.0320449	-0.212301
0.0236062	0.221704	-0.0637688	-0.00758013
0.538771	0.227476	-0.0745614	-0.0742697
0.334372	0.384114	-0.413317	-0.0811675
0.091747	0.217906	-0.183516	-0.35476
0.179133	0.0129494	-0.875266	-0.0259519
0.00729071	0.313563	-0.204689	-0.254804
0.378983	0.197963	-0.936289	-0.199316
0.159822	0.13553	-0.049848	-0.398985
0.988231	0.0897641	-0.43664	-0.23942
0.143696	0.386412	-0.054118	-0.0730815
0.303392	0.242815	-0.114086	-0.164904
0.325803	0.035346	-0.0607507	-0.212007
0.043652	0.187106	-0.0145067	-0.0933652
0.269597	0.14434	-0.0251229	-0.27365
0.184425	0.109142	-0.103325	-0.229471
0.092618	0.194569	-0.038077	-0.489591
0.203658	0.103431	-0.0693826	-0.454831
0.168177	0.509075	-0.161157	-0.529779
0.084156	0.570103	-0.0760236	-0.269762
0.305272	0.231166	-0.320436	-0.193002
0.0111497	0.0970823	-0.064529	-0.450584
0.147701	0.477077	-0.00454726	-0.314544
0.149803	0.434371	-0.0575844	-0.248351
0.0790914	0.159987	-0.0216813	-0.0673438
0.0025156	0.485522	-0.0180337	-0.150017
0.0867043	0.158728	-0.0586029	-0.114107
0.26513	0.52284	-0.0579792	-0.203664
0.389681	0.558467	-0.205296	-0.304461
0.120228	0.488387	-0.223525	-0.0408612
0.0605218	0.504218	-0.0930194	-0.445752
0.687962	0.523313	-0.0855135	-0.115514
0.283188	0.459462	-0.161085	-0.328709
0.188032	0.0282929	-0.215707	-0.0343419
0.475691	0.30601	-0.00524319	-0.287187
0.320153	0.354916	-0.120253	-0.506831
0.266387	0.143748	-0.359817	-0.425319
0.479553	0.486543	-0.00473724	-0.174469
0.418521	0.351021	-0.0394549	-0.0644097
0.37841	0.336162	-0.351357	-0.454043
0.144809	0.300746	-0.0502737	-0.452843
0.16397	0.371042	-0.0558562	-0.578478
0.491378	0.406876	-0.197044	-0.361201
0.103697	0.5323	-0.0576716	-0.526364
0.207359	0.401734	-0.0985155	-0.547271
0.183143	0.12524	-0.0995123	-0.520623
0.335907	0.373608	-0.0369223	-0.376849
0.0921478	0.144346	-0.0352208	-0.0436608
0.326786	0.151846		-0.111444
0.158923	0.165994		-0.117909
0.341593	0.200099		-0.280045
0.594838	0.498164		-0.255059
0.15417	0.580832
0.276903	0.489575
0.219116	0.0511723
0.287432	0.482312
0.0543304	0.516364
0.111676	0.569814
0.0414501	0.194523
0.151303	0.434688
0.0653313	0.0916281
0.0439948	0.295925
0.284774	0.233932
0.277911	0.510773
0.336841	0.380203
0.125323	0.621995
0.632373	0.62418
0.242689	0.477451
0.232327	0.466583
0.314768	0.400649
0.0173803	0.122029
0.0161682	0.21129
0.166376	0.144349
0.0873735	0.215345
0.0423389	0.0917342
0.28596	0.131075
0.2818	0.0871445
0.0635691	0.142944
0.0706265	0.0930275
0.131512	0.138726
0.249787	0.0278219
0.225003	0.176619
0.0714476	0.102723
0.119149	0.033288
0.191023	0.171391
0.0954903	0.162481
0.102596	0.163808
0.0938753	0.0351908
0.150764	0.112204
0.128776	0.117837
0.129809	0.106746
0.034578	0.00690924
0.319266	0.0775985
0.222345	0.0766035
0.0988672	0.293693
0.0134042	0.364885
0.0916706	0.164633
0.156745	0.110411
0.140809	0.0184637
0.20852	0.232479
0.150575	0.681417
0.288514	0.0386269
0.144946	0.163052
0.125835	0.021856
0.142966	0.308839
0.0170787	0.0251481
0.188036	0.000702442
0.0892572	0.16574
0.127929	0.432714
0.0741321
0.170024
0.292326
0.148895
0.010402
0.544357
0.431409
0.111865
0.131139
0.0897869
0.542522
0.402863
0.50673
0.173202
0.611654
0.296992
0.133841
0.218266
0.190286
0.398034
0.35332
0.429381
1.01068
0.623394
0.157331
0.0625658
0.152552
0.287293
0.62441
0.387609
1.05417
1.0075
0.338321
0.306125
0.331
0.201093
0.0787244
0.536207
0.626407
0.124708
0.649118
0.987371
0.245995
0.581284
0.787303
1.21188
0.0278724
0.424991
0.450659
0.510105
0.945992
1.1003
0.207348
0.490115
0.0913672
0.381936
0.196849
0.395114
0.643741
0.209077
0.48102
0.437037
0.411577
0.386911
1.4527
0.566745
0.618306
0.307885
0.310528
0.866657
0.376708
0.0855207
0.271652
0.197358
0.339216
0.298412
0.0295231
0.264079
1.15887
0.967256
0.556788
0.857038
0.395546
0.445444
0.469236
0.433537
0.836698
0.0174864
0.22609
0.13722
0.0299524
0.0825418
0.759051
1.3989
0.147557
0.406854
0.278563
0.194219
0.617946
0.210021
0.0137826
0.00684161
0.0778367
0.305746
0.156665
0.201069
0.305833
0.21165
0.0988307
0.0623602
0.123051
0.428758
0.404322
0.246218
0.0975488
0.308375
0.46124
0.199623
0.830275
0.243498
0.540693
0.0704426
0.196106
0.0739936
0.442868
0.386576
0.249178
0.142171
0.181627
0.176733
0.498851
0.318341
0.107451
0.709854
0.528853
0.334259
0.449717
0.292685
0.311593
0.343327
0.343537
0.376057
0.427875
0.557257
0.284715
0.0636466
0.718254
0.58841
0.000326358
0.426008
0.563594
0.101288
0.139565
0.227707
0.241708
0.287218
0.637364
0.494624
0.538937
0.281303
0.0749532
0.0260913
0.0385062
0.137402
0.250383
0.0410186
0.211748
0.298197
0.148582
0.11044
0.221903
0.411567
0.685013
0.517097
0.867301
0.664512

[truncated: 12 more sheets: S1I, S2C, S2D, S2E, S2F, S3D, S3E, S3F, S4B, S4J, S4K, Sheet1]
